# Supplementary material for: Ultrasensitive Determination of Natural Flavonoid Rutin Using an Electrochemical Sensor Based on Metal-Organic Framework CAU−1/Acidified Carbon Nanotubes Composites
Source: Molecules. 2022 Nov 11;27(22):7761. doi: 10.3390/molecules27227761 (PMC9695502; doi:10.3390/molecules27227761)
Supplement: Supplementary file 1 [file molecules-27-07761-s001.zip]

Archive with 1 entries (1 files):
- molecules-2000430-supplementary.pdf
